# Supplementary material for: In the diffuse large B-cell lymphoma microenvironment, autophagy genes are upregulated in pro-inflammatory macrophages and linked to BCL2 overexpression
Source: Front Immunol. 2025 Dec 3;16:1676563. doi: 10.3389/fimmu.2025.1676563 (PMC12708328; doi:10.3389/fimmu.2025.1676563)
Supplement: Supplementary Table 2 — List of the characteristics of the patients with DLBCL included in the TMAs used for the IHC and IF analyses. [file Table2.xlsx]

## Sheet: TMA LY2086b
Pos.	No.	Age	Sex	Organ/Anatomic Site	Pathology diagnosis	Type
A1	1	63	F	Lymph node	Diffuse small B-cell lymphoma of right armpit	Malignant
A2	2	77	M	Lymph node	Diffuse small B-cell lymphoma of right armpit	Malignant
A3	3	68	M	Lymph node	Diffuse large B-cell lymphoma of left groin	Malignant
A4	4	15	M	Lymph node	Diffuse B-cell lymphoma of right elbow joint	Malignant
A5	5	51	M	Lymph node	Diffuse small B-cell lymphoma of right groin	Malignant
A6	6	28	M	Lymph node	Diffuse large B-cell lymphoma	Malignant
A7	7	57	F	Lymph node	Diffuse B-cell lymphoma of right neck	Malignant
A8	8	29	F	Lymph node	Diffuse B-cell lymphoma of left armpit	Malignant
A9	9	40	M	Lymph node	Diffuse small B non-cleaved cell lymphoma of mediastinum	Malignant
A10	10	41	F	Lymph node	Diffuse B-cell lymphoma of neck	Malignant
A11	11	43	M	Lymph node	Diffuse B-cell lymphoma of mesentery	Malignant
A12	12	50	M	Lymph node	Diffuse small B-cell lymphoma of retroperitoneum	Malignant
A13	13	31	M	Lymph node	Diffuse large B-cell lymphoma of left leg	Malignant
A14	14	50	F	Lymph node	Diffuse large B-cell lymphoma of stomach	Malignant
A15	15	35	F	Lymph node	Diffuse B-cell lymphoma of retroperitoneum	Malignant
A16	16	50	F	Lymph node	Diffuse B-cell lymphoma of neck	Malignant
B1	17	45	M	Lymph node	Diffuse B-cell lymphoma of left groin	Malignant
B2	18	13	M	Lymph node	Diffuse B-cell lymphoma of right lower abdominal part	Malignant
B3	19	45	M	Lymph node	Diffuse large B-cell lymphoma of left groin	Malignant
B4	20	64	F	Lymph node	Diffuse large B-cell lymphoma of right armpit	Malignant
B5	21	52	M	Lymph node	Diffuse large B-cell lymphoma of right groin	Malignant
B6	22	62	F	Lymph node	Diffuse B-cell lymphoma of left armpit	Malignant
B7	23	75	F	Lymph node	Diffuse B-cell lymphoma of left armpit	Malignant
B8	24	50	F	Lymph node	Diffuse B-cell lymphoma of left palate	Malignant
B9	25	59	M	Lymph node	Diffuse B-cell lymphoma of left thigh	Malignant
B10	26	78	F	Lymph node	Diffuse small B-cell lymphoma of left upper eyelid	Malignant
B11	27	30	M	Lymph node	Diffuse B-cell lymphoma of left neck	Malignant
B12	28	10	M	Lymph node	Diffuse B-cell lymphoma of left neck	Malignant
B13	29	76	F	Lymph node	Diffuse B-cell lymphoma of post aurem	Malignant
B14	30	76	M	Lymph node	Diffuse large B-cell lymphoma of left abdominal part	Malignant
B15	31	52	M	Lymph node	Diffuse B-cell lymphoma over clavicle	Malignant
B16	32	36	F	Lymph node	Diffuse B-cell lymphoma of right breast	Malignant
C1	33	64	F	Lymph node	Diffuse B-cell lymphoma of left groin	Malignant
C2	34	62	M	Lymph node	Diffuse B-cell lymphoma of left neck	Malignant
C3	35	68	F	Lymph node	Diffuse B-cell lymphoma of right groin	Malignant
C4	36	85	M	Lymph node	Diffuse B-cell lymphoma	Malignant
C5	37	51	F	Lymph node	Diffuse B-cell lymphoma of left thyroid gland	Malignant
C6	38	52	F	Lymph node	Diffuse large B-cell lymphoma of right armpit	Malignant
C7	39	53	M	Lymph node	Diffuse B-cell lymphoma of spleen	Malignant
C8	40	71	M	Lymph node	Diffuse large B-cell lymphoma of right neck	Malignant
C9	41	8	M	Lymph node	Diffuse B-cell lymphoma of left armpit	Malignant
C10	42	50	M	Lymph node	Diffuse B-cell lymphoma of left armpit	Malignant
C11	43	51	M	Lymph node	Diffuse B-cell lymphoma of mediastinum	Malignant
C12	44	50	M	Lymph node	Diffuse large B-cell lymphoma of left groin	Malignant
C13	45	61	F	Lymph node	Diffuse B-cell lymphoma of right groin	Malignant
C14	46	40	M	Lymph node	Diffuse B-cell lymphoma of right armpit	Malignant
C15	47	24	M	Lymph node	Diffuse B-cell lymphoma of neck	Malignant
C16	48	48	F	Lymph node	Diffuse B-cell lymphoma of left groin	Malignant
D1	49	52	M	Lymph node	Diffuse B-cell lymphoma of groin	Malignant
D2	50	51	F	Lymph node	Diffuse small B-cell lymphoma of submaxilla	Malignant
D3	51	51	M	Lymph node	Diffuse B-cell lymphoma of right armpit	Malignant
D4	52	71	M	Lymph node	Diffuse B-cell lymphoma of neck	Malignant
D5	53	42	M	Lymph node	Diffuse B-cell lymphoma of left groin	Malignant
D6	54	41	F	Lymph node	Diffuse large B-cell lymphoma of left armpit	Malignant
D7	55	38	M	Lymph node	Diffuse B-cell lymphoma of groin	Malignant
D8	56	38	M	Lymph node	Diffuse large B-cell lymphoma over clavicle	Malignant
D9	57	36	M	Lymph node	Diffuse B-cell lymphoma of right armpit	Malignant
D10	58	43	F	Lymph node	Diffuse B-cell lymphoma of left groin	Malignant
D11	59	65	M	Lymph node	Diffuse B-cell lymphoma of armpit	Malignant
D12	60	36	M	Lymph node	Diffuse B-cell lymphoma of left groin	Malignant
D13	61	56	M	Lymph node	Diffuse large B-cell lymphoma	Malignant
D14	62	38	M	Lymph node	Diffuse large B-cell lymphoma of neck	Malignant
D15	63	53	M	Lymph node	Diffuse B-cell lymphoma of neck	Malignant
D16	64	30	M	Lymph node	Diffuse B-cell lymphoma of left neck	Malignant
E1	65	40	M	Lymph node	Diffuse B-cell lymphoma of left groin	Malignant
E2	66	30	M	Lymph node	Diffuse B-cell lymphoma of left armpit	Malignant
E3	67	48	F	Lymph node	Diffuse large B-cell lymphoma of left groin	Malignant
E4	68	44	F	Lymph node	Diffuse B-cell lymphoma of left groin	Malignant
E5	69	40	M	Lymph node	Diffuse B-cell lymphoma of left neck	Malignant
E6	70	39	M	Lymph node	Diffuse B-cell lymphoma of right groin	Malignant
E7	71	36	M	Lymph node	Diffuse large B-cell lymphoma of left groin	Malignant
E8	72	42	F	Lymph node	Diffuse B-cell lymphoma of right lower limb	Malignant
E9	73	36	F	Lymph node	Diffuse B-cell lymphoma of left groin	Malignant
E10	74	57	M	Lymph node	Diffuse B-cell lymphoma of right groin	Malignant
E11	75	67	M	Lymph node	Diffuse small B-cell lymphoma	Malignant
E12	76	62	M	Lymph node	Diffuse large B-cell lymphoma of right groin	Malignant
E13	77	3	M	Lymph node	B lymphocytic lymphoma of left neck	Malignant
E14	78	33	F	Lymph node	Diffuse B-cell lymphoma of right neck	Malignant
E15	79	47	F	Lymph node	Diffuse B-cell lymphoma right submaxilla	Malignant
E16	80	67	M	Lymph node	Diffuse small B-cell lymphoma of right armpit	Malignant
F1	81	47	M	Lymph node	Diffuse large B-cell lymphoma of right neck	Malignant
F2	82	47	M	Lymph node	Diffuse B-cell lymphoma of right neck	Malignant
F3	83	68	M	Lymph node	Diffuse B-cell lymphoma of right groin	Malignant
F4	84	58	F	Lymph node	Diffuse B-cell lymphoma over right clavicle	Malignant
F5	85	32	M	Lymph node	Diffuse B-cell lymphoma of left groin	Malignant
F6	86	44	M	Lymph node	Diffuse B-cell lymphoma of right groin	Malignant
F7	87	41	M	Lymph node	Diffuse large B-cell lymphoma of left neck	Malignant
F8	88	39	M	Lymph node	Diffuse large B-cell lymphoma of right groin	Malignant
F9	89	48	F	Lymph node	Diffuse B-cell lymphoma of right groin	Malignant
F10	90	71	M	Lymph node	Diffuse B-cell lymphoma of abdominal part	Malignant
F11	91	27	M	Lymph node	Diffuse B-cell lymphoma of neck	Malignant
F12	92	51	M	Lymph node	Diffuse B-cell lymphoma of right neck	Malignant
F13	93	54	F	Lymph node	Diffuse B-cell lymphoma of armpit	Malignant
F14	94	40	F	Lymph node	Diffuse B-cell lymphoma of right lower limb	Malignant
F15	95	48	F	Lymph node	Diffuse large B-cell lymphoma of right armpit	Malignant
F16	96	45	F	Lymph node	Diffuse B-cell lymphoma of left forehead	Malignant
G1	97	69	F	Lymph node	Diffuse large B-cell lymphoma of right parotid gland	Malignant
G2	98	33	M	Lymph node	Diffuse large B-cell lymphoma over left clavicle	Malignant
G3	99	40	F	Lymph node	Diffuse large B-cell lymphoma of left groin	Malignant
G4	100	52	F	Lymph node	Diffuse large B-cell lymphoma of left neck	Malignant
G5	101	63	M	Lymph node	Diffuse B-cell lymphoma of left armpit	Malignant
G6	102	50	F	Lymph node	Diffuse B-cell lymphoma	Malignant
G7	103	72	M	Lymph node	Diffuse B-cell lymphoma of groin	Malignant
G8	104	39	M	Lymph node	Diffuse B-cell lymphoma of right armpit	Malignant
G9	105	65	M	Lymph node	Diffuse large B-cell lymphoma of groin	Malignant
G10	106	56	M	Lymph node	Nodular B-cell lymphoma of left submaxilla	Malignant
G11	107	65	F	Lymph node	Diffuse B-cell lymphoma of neck	Malignant
G12	108	74	M	Lymph node	Diffuse B-cell lymphoma of right popliteal fossa	Malignant
G13	109	54	M	Lymph node	Diffuse B-cell lymphoma of left armpit	Malignant
G14	110	62	M	Lymph node	Diffuse B-cell lymphoma of left groin	Malignant
G15	111	3	M	Lymph node	Diffuse B-cell lymphoma of retroperitoneum	Malignant
G16	112	48	M	Lymph node	Diffuse B-cell lymphoma	Malignant
H1	113	80	M	Lymph node	Diffuse B-cell lymphoma of neck	Malignant
H2	114	67	M	Lymph node	Diffuse B-cell lymphoma of right armpit	Malignant
H3	115	36	F	Lymph node	Diffuse large B-cell lymphoma of groin	Malignant
H4	116	38	F	Lymph node	Diffuse large B-cell lymphoma of retroperitoneum	Malignant
H5	117	69	M	Lymph node	Diffuse small B-cell lymphoma of right armpit	Malignant
H6	118	43	F	Lymph node	Diffuse small B-cell lymphoma of retroperitoneum	Malignant
H7	119	50	F	Lymph node	Burkitt-like lymphoma of pelvic cavity	Malignant
H8	120	71	M	Lymph node	Burkitt-like lymphoma of submaxilla	Malignant
H9	121	38	F	Lymph node	Burkitt-like lymphoma of left pelvic cavity	Malignant
H10	122	21	M	Lymph node	Follicular lymphoma of left armpit	Malignant
H11	123	38	F	Lymph node	Follicular lymphoma of right armpit	Malignant
H12	124	60	M	Lymph node	Follicular lymphoma of groin	Malignant
H13	125	50	F	Lymph node	Follicular lymphoma of right neck	Malignant
H14	126	68	F	Lymph node	Follicular lymphoma of left groin	Malignant
H15	127	62	F	Lymph node	Mantle cell lymphoma of left armpit	Malignant
H16	128	50	M	Lymph node	Plasma cell lymphoma of right groin	Malignant
I1	129	63	F	Lymph node	Plasma cell lymphoma of right abdominal part	Malignant
I2	130	70	M	Lymph node	Plasma cell lymphoma of neck	Malignant
I3	131	50	M	Lymph node	Plasma cell lymphoma of chest wall	Malignant
I4	132	45	M	Lymph node	Anaplastic large cell lymphoma of armpit	Malignant
I5	133	40	F	Lymph node	Anaplastic large cell lymphoma of right groin	Malignant
I6	134	76	F	Lymph node	Anaplastic large cell lymphoma of left neck	Malignant
I7	135	64	M	Lymph node	Anaplastic large cell lymphoma of right groin	Malignant
I8	136	26	M	Lymph node	Anaplastic large cell lymphoma of neck	Malignant
I9	137	42	M	Lymph node	Anaplastic large cell lymphoma of abdominal cavity	Malignant
I10	138	23	F	Lymph node	Anaplastic large cell lymphoma of left groin	Malignant
I11	139	75	M	Lymph node	T-cell lymphoma of right armpit	Malignant
I12	140	72	M	Lymph node	T-cell lymphoma of left neck	Malignant
I13	141	40	F	Lymph node	T-cell lymphoma of right armpit	Malignant
I14	142	41	M	Lymph node	T-cell lymphoma of groin	Malignant
I15	143	68	M	Lymph node	T-cell lymphoma	Malignant
I16	144	55	M	Lymph node	T-cell lymphoma of right armpit	Malignant
J1	145	38	M	Lymph node	T-cell lymphoma left groin	Malignant
J2	146	63	F	Lymph node	T-cell lymphoma of right lower abdominal part	Malignant
J3	147	52	M	Lymph node	T-cell lymphoma of left neck	Malignant
J4	148	44	F	Lymph node	T-cell lymphoma of left neck	Malignant
J5	149	52	M	Lymph node	Nodular T-cell lymphoma over right clavicle	Malignant
J6	150	40	F	Lymph node	T-cell lymphoma of right lower limb	Malignant
J7	151	76	M	Lymph node	T-cell lymphoma of groin	Malignant
J8	152	65	F	Lymph node	T-cell lymphoma of post occipitalia	Malignant
J9	153	44	M	Lymph node	Peripheral T-cell lymphoma of left groin	Malignant
J10	154	19	M	Lymph node	T-cell lymphoma of right neck	Malignant
J11	155	30	M	Lymph node	Lymphoid epithelioid T-cell lymphoma of right armpit	Malignant
J12	156	39	F	Lymph node	T-cell lymphoma of right neck	Malignant
J13	157	32	M	Lymph node	T-cell lymphoma	Malignant
J14	158	64	M	Lymph node	T lymphoblastic lymphoma of right groin	Malignant
J15	159	60	F	Lymph node	T-cell lymphoma of left neck	Malignant
J16	160	57	M	Lymph node	T-cell lymphoma of neck	Malignant
K1	161	42	F	Lymph node	Angioimmunoblastic T-cell lymphoma of neck	Malignant
K2	162	49	M	Lymph node	Angioimmunoblastic T-cell lymphoma of neck	Malignant
K3	163	51	M	Lymph node	Angioimmunoblastic T-cell lymphoma of groin	Malignant
K4	164	62	M	Lymph node	Angioimmunoblastic T-cell lymphoma of right groin	Malignant
K5	165	25	M	Lymph node	Nodular sclerosis Hodgkin‘s lymphoma of neck	Malignant
K6	166	4	M	Lymph node	Mixed Hodgkin‘s lymphoma of right neck	Malignant
K7	167	3	M	Lymph node	Mixed Hodgkin‘s lymphoma of right neck	Malignant
K8	168	24	M	Lymph node	Mixed Hodgkin‘s lymphoma of neck	Malignant
K9	169	65	F	Lymph node	Nodular sclerosing Hodgkin‘s lymphoma of left groin	Malignant
K10	170	18	M	Lymph node	Mixed Hodgkin‘s lymphoma of right armpit	Malignant
K11	171	37	F	Lymph node	Nodular Hodgkin‘s lymphoma of neck	Malignant
K12	172	27	M	Lymph node	Mixed Hodgkin‘s lymphoma of neck	Malignant
K13	173	33	F	Lymph node	Lymphocyte predominant Hodgkin‘s lymphoma of left neck	Malignant
K14	174	36	M	Lymph node	Lymphocyte predominant Hodgkin‘s lymphoma of right neck	Malignant
K15	175	40	F	Lymph node	Mixed Hodgkin‘s lymphoma of right neck	Malignant
K16	176	42	M	Lymph node	Lymphocyte predominant Hodgkin‘s lymphoma of left neck	Malignant
L1	177	21	F	Lymph node	Lymph node tissue	Normal
L2	178	30	M	Lymph node	Lymph node tissue	Normal
L3	179	18	F	Lymph node	Lymph node tissue	Normal
L4	180	32	M	Lymph node	Lymph node tissue	Normal
L5	181	31	M	Lymph node	Lymph node tissue	Normal
L6	182	35	M	Lymph node	Lymph node tissue	Normal
L7	183	21	F	Lymph node	Lymph node tissue	Normal
L8	184	35	M	Lymph node	Lymph node tissue	Normal
L9	185	38	M	Lymph node	Lymph node tissue	Normal
L10	186	45	M	Lymph node	Lymph node tissue	Normal
L11	187	42	M	Lymph node	Lymph node tissue	Normal
L12	188	35	M	Lymph node	Lymph node tissue	Normal
L13	189	30	M	Lymph node	Lymph node tissue	Normal
L14	190	34	M	Lymph node	Lymph node tissue	Normal
L15	191	30	M	Lymph node	Lymph node tissue	Normal
L16	192	35	M	Lymph node	Lymph node tissue	Normal
-	0	42	M	Adrenal gland	Pheochromocytoma (tissue marker)	Malignant

## Sheet: TMA MC1081
Pos.	No.	Age	Sex	Organ/Anatomic Site	Pathology diagnosis	Type
A1	1	10	F	Lymph node	Primitive B lymphoblastic leukemia of left armpit	Malignant
A2	2	9	M	Lymph node	Primitive B lymphoblastic leukemia of right chest wall	Malignant
A3	3	42	F	Ovary	Primitive B lymphoblastic leukemia	Malignant
A4	4	67	M	Lymph node	B-cell chronic lymphocytic leukemia / small lymphocytic lymphoma of right groin	Malignant
A5	5	29	F	Lymph node	Primitive B lymphoblastic leukemia of left armpit	Malignant
A6	6	5	M	Pelvic cavity	Primitive small B lymphocytic leukemia of left pelvic cavity	Malignant
A7	7	43	F	Spleen	Primitive small B lymphocytic leukemia	Malignant
A8	8	39	F	Lymph node	Chronic B cell leukemia of mesentery	Malignant
A9	9	30	F	Ovary	Chronic myelocytic leukemia	Malignant
A10	10	48	F	Ovary	Chronic myelocytic leukemia	Malignant
B1	11	16	M	Lymph node	Chronic myelocytic leukemia of upper clavicle	Malignant
B2	12	32	M	Bone	Chronic myelocytic leukemia of sternum	Malignant
B3	13	39	F	Spleen	Chronic myelocytic leukemia	Malignant
B4	14	73	M	Spleen	Chronic myelocytic leukemia	Malignant
B5	15	38	M	Small intestine	Chronic myelocytic leukemia of jejunum	Malignant
B6	16	47	F	Ovary	Acute granulocytic leukemia of right ovary	Malignant
B7	17	16	M	Lymph node	Primitive B lymphocytic leukemia of left upper clavicle	Malignant
B8	18	19	F	Lymph node	Primitive B lymphocytic leukemia of left armpit	Malignant
B9	19	28	F	Spleen	Hairy cell leukemia	Malignant
B10	20	10	F	Spleen	Hairy cell leukemia	Malignant
C1	21	17	M	Lymph node	Diffuse large B-cell lymphoma of right armpit	Malignant
C2	22	58	M	Lymph node	Diffuse large B-cell lymphoma of left armpit	Malignant
C3	23	50	F	Lymph node	Diffuse large B-cell lymphoma of right neck	Malignant
C4	24	63	F	Lymph node	Diffuse large B-cell lymphoma of left groin	Malignant
C5	25	38	M	Lymph node	Diffuse large B-cell lymphoma of left groin	Malignant
C6	26	41	M	Lymph node	Diffuse large B-cell lymphoma of left neck	Malignant
C7	27	59	M	Lymph node	Diffuse large B-cell lymphoma of left neck	Malignant
C8	28	41	M	Lymph node	Diffuse large B-cell lymphoma of left groin	Malignant
C9	29	51	M	Lymph node	Diffuse large B-cell lymphoma of right groin	Malignant
C10	30	31	M	Lymph node	Diffuse large B-cell lymphoma of right armpit	Malignant
D1	31	51	F	Lymph node	Diffuse T-cell lymphoma of right neck	Malignant
D2	32	60	M	Lymph node	Pleomorphic diffuse T-cell lymphoma of groin	Malignant
D3	33	64	M	Lymph node	Angioimmu-noblastic T-cell lymphoma of right groin	Malignant
D4	34	12	M	Lymph node	Diffuse T-cell lymphoma of right lower jaw	Malignant
D5	35	43	M	Lymph node	T lymphoblastic lymphoma of anterior mediastinum	Malignant
D6	36	41	F	Lymph node	Diffuse T-cell lymphoma of left neck	Malignant
D7	37	55	M	Lymph node	T-cell lymphoma of right armpit	Malignant
D8	38	60	F	Lymph node	T-cell lymphoma of left neck	Malignant
D9	39	30	M	Lymph node	Lymphoid epithelioid T-cell lymphoma of right armpit	Malignant
D10	40	40	F	Lymph node	T-cell lymphoma of right lower limb	Malignant
E1	41	76	F	Lymph node	Hodgkin’s lymphoma of left armpit	Malignant
E2	42	36	M	Lymph node	Lymphocyte-rich Hodgkin’s lymphoma of right neck	Malignant
E3	43	40	F	Lymph node	Lymphocyte-rich Hodgkin’s lymphoma of left groin	Malignant
E4	44	42	M	Lymph node	Lymphocyte-rich Hodgkin’s lymphoma of neck	Malignant
E5	45	29	M	Lymph node	Lymphocyte-rich Hodgkin’s lymphoma of right armpit	Malignant
E6	46	50	F	Lymph node	Lymphocyte-rich Hodgkin’s lymphoma of left armpit	Malignant
E7	47	41	M	Lymph node	Lymphocyte-rich Hodgkin’s lymphoma of left groin	Malignant
E8	48	71	F	Lymph node	Mixed cellularity Hodgkin‘s lymphoma of cecum	Malignant
E9	49	40	F	Lymph node	Mixed cellularity Hodgkin‘s lymphoma of right neck	Malignant
E10	50	17	M	Lymph node	Mixed cellularity Hodgkin‘s lymphoma of left neck	Malignant
F1	51	43	M	Lymph node	Mixed cellularity Hodgkin‘s lymphoma of left armpit	Malignant
F2	52	42	M	Lymph node	Mixed cellularity Hodgkin‘s lymphoma of left neck	Malignant
F3	53	27	M	Lymph node	Mixed cellularity Hodgkin‘s lymphoma of neck	Malignant
F4	54	65	M	Lymph node	Lymphocyte depletion Hodgkin‘s lymphoma of left neck	Malignant
F5	55	47	M	Spleen	Lymphocyte depletion Hodgkin‘s lymphoma with necrosis	Malignant
F6	56	58	M	Lymph node	Nodular sclerosis Hodgkin‘s lymphoma of right neck	Malignant
F7	57	37	M	Lymph node	Nodular sclerosis Hodgkin‘s lymphoma of right upper clavicle	Malignant
F8	58	25	M	Lymph node	Nodular sclerosis Hodgkin‘s lymphoma of neck	Malignant
F9	59	57	F	Lymph node	Nodular sclerosis Hodgkin‘s lymphoma of left neck	Malignant
F10	60	65	M	Lymph node	Nodular sclerosis Hodgkin‘s lymphoma of left neck	Malignant
G1	61	46	F	Bone marrow	Plasma cell myeloma of the third rib	Malignant
G2	62	62	F	Bone	Plasma cell myeloma of the seventh rib	Malignant
G3	63	43	F	Bone	Plasma cell myeloma of left clavicle	Malignant
G4	64	62	M	Bone	Plasma cell myeloma of rib	Malignant
G5	65	44	M	Brain	Plasma cell myeloma of cerebral dura mater	Malignant
G6	66	56	F	Bone	Plasma cell myeloma of sacrococcyx	Malignant
G7	67	56	M	Bone	Plasma cell myeloma of right femur	Malignant
G8	68	31	M	Bone	Plasma cell myeloma of left femur	Malignant
G9	69	31	M	Bone	Plasma cell myeloma of left humerus	Malignant
G10	70	69	M	Bone	Plasma cell myeloma of left clavicle	Malignant
H1	71	39	M	Bone	Plasma cell myeloma of the eighth thoracic vertebra	Malignant
H2	72	32	F	Oral cavity	Extramedullary plasmacytoma of right parotid gland	Malignant
H3	73	26	M	Oral cavity	Extramedullary plasmacytoma of upper jaw	Malignant
H4	74	51	F	Nose	Extramedullary plasmacytoma of right nasal cavity	Malignant
H5	75	58	M	Testis	Extramedullary plasmacytoma of left testis	Malignant
H6	76	15	F	Oral cavity	Extramedullary plasmacytoma of left maxillary sinus	Malignant
H7	77	35	F	Ovary	Extramedullary plasmacytoma	Malignant
H8	78	40	M	Lymph node	Extramedullary plasmacytoma of right nasal cavity	Malignant
H9	79	83	M	Skin	Extramedullary plasmacytoma	Malignant
H10	80	58	M	Soft tissue	Extramedullary plasmacytoma of neck	Malignant
I1	81	37	F	Thymus gland	Thymoma type B1 of mediastinum	Malignant
I2	82	48	M	Thymus gland	Thymoma type B1 of mediastinum	Malignant
I3	83	38	F	Thymus gland	Thymoma type B1 of mediastinum	Malignant
I4	84	66	F	Thymus gland	Thymoma type B1 of mediastinum	Malignant
I5	85	40	M	Thymus gland	Thymoma type B1 of mediastinum	Malignant
I6	86	55	F	Thymus gland	Thymoma type B1 of mediastinum	Malignant
I7	87	40	M	Thymus gland	Thymoma type B1 of mediastinum	Malignant
I8	88	59	F	Thymus gland	Thymoma type B1 of mediastinum	Malignant
I9	89	54	F	Thymus gland	Thymoma type B1 of mediastinum	Malignant
I10	90	31	F	Thymus gland	Thymoma type B1 of mediastinum with necrosis	Malignant
J1	91	51	F	Thymus gland	Thymoma type B2 of mediastinum	Malignant
J2	92	55	M	Thymus gland	Thymoma type B3 of mediastinum	Malignant
J3	93	39	M	Thymus gland	Thymoma type B3	Malignant
J4	94	32	M	Thymus gland	Thymoma type B3 of left mediastinum	Malignant
J5	95	31	F	Thymus gland	Thymoma type B3 of mediastinum	Malignant
J6	96	44	M	Thymus gland	Thymoma type B3 of mediastinum	Malignant
J7	97	45	F	Thymus gland	Thymoma type B3 of mediastinum	Malignant
J8	98	35	M	Thymus gland	Thymus carcinoma type C	Malignant
J9	99	56	F	Thymus gland	Thymus carcinoma type C of mediastinum (squamous cell carcinoma)	Malignant
J10	100	52	M	Thymus gland	Thymus carcinoma type C of mediastinum (squamous cell carcinoma)	Malignant
K1	101	35	M	Lymph node	Lymph node tissue	Normal
K2	102	32	M	Lymph node	Lymph node tissue	Normal
K3	103	35	M	Spleen	Spleen tissue	Normal
K4	104	21	F	Spleen	Spleen tissue	Normal
K5	105	22	M	Bone marrow	Bone marrow tissue	Normal
K6	106	21	F	Bone marrow	Bone marrow tissue	Normal
K7	107	15	F	Thymus gland	Thymus gland tissue	Normal
K8	108	1 Mon.	M	Thymus gland	Thymus gland tissue	Normal
