# Supplementary material for: In the diffuse large B-cell lymphoma microenvironment, autophagy genes are upregulated in pro-inflammatory macrophages and linked to BCL2 overexpression
Source: Front Immunol. 2025 Dec 3;16:1676563. doi: 10.3389/fimmu.2025.1676563 (PMC12708328; doi:10.3389/fimmu.2025.1676563)
Supplement: Supplementary Table 3 — List of the characteristics of the control samples included in the TMAs used for the IHC and IF analyses. [file Table3.xlsx]

## Sheet: TMA CTRL141
Pos.	No.	Age	Sex	Organ/Anatomic Site	Pathology diagnosis	Type
A1	1	21	F	Tonsil	Tonsil tissue	Normal
A2	2	21	F	Tonsil	Tonsil tissue	Normal
A3	3	43	M	Lymph node	Lymph node tissue	Normal
A4	4	43	M	Lymph node	Lymph node tissue	Normal
A5	5	15	F	Thymus	Thymus tissue	Normal
A6	6	15	F	Thymus	Thymus tissue	Normal
B1	7	23	M	Spleen	Spleen tissue	Normal
B2	8	23	M	Spleen	Spleen tissue	Normal
B3	9	24	F	Placenta	Placenta tissue	Normal
B4	10	24	F	Placenta	Placenta tissue	Normal
B5	11	54	F	Appendix	Appendix tissue	Normal
B6	12	54	F	Appendix	Appendix tissue	Normal
C1	13	21	F	Bone marrow	Bone marrow tissue	Normal
C2	14	21	F	Bone marrow	Bone marrow tissue	Normal
